# Supplementary material for: Somatic genome editing with CRISPR/Cas9 generates and corrects a metabolic disease
Source: Sci Rep. 2017 Mar 16;7:44624. doi: 10.1038/srep44624 (PMC5353616; doi:10.1038/srep44624)
Supplement: Supplementary Dataset 1 [file srep44624-s2.xls]

## Sheet: Primers Used This Study
	Somatic genome editing with CRISPR/Cas9 generates and
	corrects a metabolic disease
	Kelsey E. Jarretta,b, Ciaran M. Leec, Yi-Hsien Yeha, Rachel H. Hsua, Rajat Guptaa, Min Zhanga, Perla J. Rodriguezb,d, Chang Seok Leea, Baiba K. Gillardd,e, Karl-Dimiter Bissigf, Henry J. Pownalld,e, James F. Martina,g, Gang Baoc, William R. Lagora,b*
	aDepartment of Molecular Physiology and Biophysics, Baylor College of Medicine, Houston, TX 77030, USA.
	bIntegrative Molecular and Biomedical Sciences Graduate Program, Baylor College of Medicine, Houston, TX 77030, USA
	cDepartment of Bioengineering, Rice University, Houston, TX 77030, USA
	dHouston Methodist Research Institute, Houston, TX 77030, USA
	eWeill Cornell Medicine, Houston, TX 77030, USA
	fCenter for Cell and Gene Therapy, Department of Molecular and Cellular Biology, Baylor College of Medicine, Houston, Texas 77030, USA
	gTexas Heart Institute, Houston, TX 77030, USA
Supplementary Table 1
Primer sequences used in this study
Primer ID	Sequence (5'-3')	Purpose	Target ID	Associated Gene Name	Expected Band Size	Band Size with Barcodes	Reference
KEJ_0293	TCTACAGTCCGACGATCAGCGCTTCCTGTACCCAATAA	Deep Sequencing Target PCR	LDLR On Target	Ldlr Exon 14	310	396
KEJ_0294	GACGTGTGCTCTTCCGATCGACTTGTGCCCCTACCTGTG	Deep Sequencing Target PCR	LDLR On Target	Ldlr Exon 14
KEJ_0295	TCTACAGTCCGACGATCACAACGCCTGCTGTTGTTGAG	Deep Sequencing Target PCR	LDLR Off Target 1	None	269	355
KEJ_0296	GACGTGTGCTCTTCCGATCAGAAGGGAGCCGTGTGTAAC	Deep Sequencing Target PCR	LDLR Off Target 1	None
KEJ_0297	TCTACAGTCCGACGATCACAGCACAGCCCTGAGATACC	Deep Sequencing Target PCR	LDLR Off Target 2	None	324	410
KEJ_0298	GACGTGTGCTCTTCCGATCGCCGGCAGCTCTAATTCAGA	Deep Sequencing Target PCR	LDLR Off Target 2	None
KEJ_0299	TCTACAGTCCGACGATCATCGAAAAACGAGAGGGAGAGAG	Deep Sequencing Target PCR	LDLR Off Target 3	Thsd7b - Intronic	345	431
KEJ_0300	GACGTGTGCTCTTCCGATCAGGCTGCTTTGAGTTACAGT	Deep Sequencing Target PCR	LDLR Off Target 3	Thsd7b - Intronic
KEJ_0301	TCTACAGTCCGACGATCAAGTGGCACCTTGTGGATGAG	Deep Sequencing Target PCR	LDLR Off Target 4	Aco1 - Intronic	327	413
KEJ_0302	GACGTGTGCTCTTCCGATCGGCCTGTGGGTCATGTGTAT	Deep Sequencing Target PCR	LDLR Off Target 4	Aco1 - Intronic
KEJ_0303	TCTACAGTCCGACGATCATCCTGAGTGTCACATTATCCCATGT	Deep Sequencing Target PCR	LDLR Off Target 5	Intergenic near KlbI	276	362
KEJ_0304	GACGTGTGCTCTTCCGATCGACTCAGTGGCATTCTTGAGTTGG	Deep Sequencing Target PCR	LDLR Off Target 5	Intergenic near KlbI
KEJ_0305	TCTACAGTCCGACGATCAAGCCCTTGTTCATGTTCTCTGA	Deep Sequencing Target PCR	LDLR Off Target 6	Ecc4 - Intronic	336	422
KEJ_0306	GACGTGTGCTCTTCCGATCTCCTTCCCTCTGTTCTGAAGAC	Deep Sequencing Target PCR	LDLR Off Target 6	Ecc4 - Intronic
KEJ_0307	TCTACAGTCCGACGATCAAGGACATCTGTCTAGGGCCG	Deep Sequencing Target PCR	LDLR Off Target 7	Rab25 - Intronic	294	380
KEJ_0308	GACGTGTGCTCTTCCGATCCCCAAGCCCTTCTTCCTCAT	Deep Sequencing Target PCR	LDLR Off Target 7	Rab25 - Intronic
KEJ_0309	TCTACAGTCCGACGATCAGGGATGCTTCTTCCTTCCCA	Deep Sequencing Target PCR	LDLR Off Target 8	Phkb - Intronic	335	421
KEJ_0310	GACGTGTGCTCTTCCGATCTCTGCCGAGTATTTGTCCTTCT	Deep Sequencing Target PCR	LDLR Off Target 8	Phkb - Intronic
KEJ_0311	TCTACAGTCCGACGATCAATCTGGTACAAGGGCAGACA	Deep Sequencing Target PCR	LDLR Off Target 9	Taf3 - Intronic	319	405
KEJ_0312	GACGTGTGCTCTTCCGATCGAAAACCTGGGCGGGTCA	Deep Sequencing Target PCR	LDLR Off Target 9	Taf3 - Intronic
KEJ_0313	TCTACAGTCCGACGATCACATGTGGGCCACCTAGGAAT	Deep Sequencing Target PCR	LDLR Off Target 10	Enfb2 - Intronic	281	367
KEJ_0314	GACGTGTGCTCTTCCGATCAATGGGAAGCTTGACCCTGC	Deep Sequencing Target PCR	LDLR Off Target 10	Enfb2 - Intronic
KEJ_0315	TCTACAGTCCGACGATCATAGCCACTCTGAGTCTGCCT	Deep Sequencing Target PCR	LDLR Off Target 11	Stx8 - Intronic	277	363
KEJ_0316	GACGTGTGCTCTTCCGATCGCAGAGAACACAGGGAAAGC	Deep Sequencing Target PCR	LDLR Off Target 11	Stx8 - Intronic
KEJ_0317	TCTACAGTCCGACGATCAGAACCACAGAGGAGCTTCCC	Deep Sequencing Target PCR	ApoB On Target	ApoB Exon 5	242	328
KEJ_0318	GACGTGTGCTCTTCCGATCGAGCAGAGATGATGCCCCTC	Deep Sequencing Target PCR	ApoB On Target	ApoB Exon 5
KEJ_0319	TCTACAGTCCGACGATCAGCTTTGGGTGATAATGTGGTTGT	Deep Sequencing Target PCR	ApoB Off Target 1	None	337	423
KEJ_0320	GACGTGTGCTCTTCCGATCACTGATCGATCATTGAGGCAT	Deep Sequencing Target PCR	ApoB Off Target 1	None
KEJ_0321	TCTACAGTCCGACGATCATGGTGTTCTGTTCCTAAGTTCACT	Deep Sequencing Target PCR	ApoB Off Target 2	Tln2 - Intronic	337	423
KEJ_0322	GACGTGTGCTCTTCCGATCGCAGAGCACCATAACAAGGT	Deep Sequencing Target PCR	ApoB Off Target 2	Tln2 - Intronic
KEJ_0323	TCTACAGTCCGACGATCACGAATGCCCCTTTCACTCCT	Deep Sequencing Target PCR	ApoB Off Target 3	None	311	397
KEJ_0324	GACGTGTGCTCTTCCGATCCCATGGCTTCTTCTCCAGGG	Deep Sequencing Target PCR	ApoB Off Target 3	None
KEJ_0325	TCTACAGTCCGACGATCATGAGAGGCAGAAACACACGT	Deep Sequencing Target PCR	ApoB Off Target 4	Syt16 - Intronic	311	397
KEJ_0326	GACGTGTGCTCTTCCGATCGGCCTTGGGGAGTGATGAAA	Deep Sequencing Target PCR	ApoB Off Target 4	Syt16 - Intronic
KEJ_0327	TCTACAGTCCGACGATCAGGGAAAAGGCAGCATTCAGC	Deep Sequencing Target PCR	ApoB Off Target 5	Intergenic near Myo18b	272	358
KEJ_0328	GACGTGTGCTCTTCCGATCCATGGCCACCCTCAAGACAT	Deep Sequencing Target PCR	ApoB Off Target 5	Intergenic near Myo18b
KEJ_0329	TCTACAGTCCGACGATCATCAGACGGAAACAATGGGGT	Deep Sequencing Target PCR	ApoB Off Target 6	Msnx1 - Intronic	320	406
KEJ_0330	GACGTGTGCTCTTCCGATCCAACACCTTGGGGAGTTCCT	Deep Sequencing Target PCR	ApoB Off Target 6	Msnx1 - Intronic
KEJ_0331	TCTACAGTCCGACGATCAAGATCACCACCTGGAACCCT	Deep Sequencing Target PCR	ApoB Off Target 7	None	320	406
KEJ_0332	GACGTGTGCTCTTCCGATCAGGCAGGCATGATTGGAAGG	Deep Sequencing Target PCR	ApoB Off Target 7	None
KEJ_0333	TCTACAGTCCGACGATCATGATTTTCTAGCACTGGGAGGG	Deep Sequencing Target PCR	ApoB Off Target 8	None	321	407
KEJ_0334	GACGTGTGCTCTTCCGATCCCAGGACAAGAAGGGGTTGC	Deep Sequencing Target PCR	ApoB Off Target 8	None
KEJ_0335	TCTACAGTCCGACGATCAGTACCAAAGAGCCCAGGTGT	Deep Sequencing Target PCR	ApoB Off Target 9	Slc6a20b - Exon 3	264	350
KEJ_0336	GACGTGTGCTCTTCCGATCGCAAACCAAGTCACGGCTGT	Deep Sequencing Target PCR	ApoB Off Target 9	Slc6a20b - Exon 3
KEJ_0337	TCTACAGTCCGACGATCATTCCTGAGCTTCCATGCAGC	Deep Sequencing Target PCR	ApoB Off Target 10	D430042O09-Rik002 - Intronic	298	384
KEJ_0338	GACGTGTGCTCTTCCGATCCAGTGCTAGAAGCCTAGGCC	Deep Sequencing Target PCR	ApoB Off Target 10	D430042O09-Rik002 - Intronic
KEJ_0345	TCTACAGTCCGACGATCAAACCCTGTCTTGAGTCCCCT	Deep Sequencing Target PCR	BbsI Off Target 1	Baz2b - Intronic	324	410
KEJ_0346	GACGTGTGCTCTTCCGATCCGGCATGTATAGACAGGTCCC	Deep Sequencing Target PCR	BbsI Off Target 1	Baz2b - Intronic
KEJ_0347	TCTACAGTCCGACGATCATGATCAGGTGGTGACTTGAGA	Deep Sequencing Target PCR	BbsI Off Target 2	None	280	366
KEJ_0348	GACGTGTGCTCTTCCGATCGAGGCTGATTCTGGGATGGA	Deep Sequencing Target PCR	BbsI Off Target 2	None
KEJ_0353	TCTACAGTCCGACGATCATGTTTGTCACATGTGTGCAGG	Deep Sequencing Target PCR	BbsI Off Target 3	None	331	417
KEJ_0354	GACGTGTGCTCTTCCGATCTGCCCAAACAGAGCATTAGGA	Deep Sequencing Target PCR	BbsI Off Target 3	None
KEJ_0359	AATGATACGGCGACCACCGAGATCTACACGTTCAGAGTTCTACAGTCCGACGATCA	Barcode Primers	Bao_Barcode_Forward
KEJ_0360	CAAGCAGAAGACGGCATACGAGatAAGTCGAGATGTGACTGGAGTTCAGACGTGTGCTCTTCCGATC	Barcode Primers	Bao_Barcode_Reverse1
KEJ_0361	CAAGCAGAAGACGGCATACGAGatATACTTCGATGTGACTGGAGTTCAGACGTGTGCTCTTCCGATC	Barcode Primers	Bao_Barcode_Reverse2
KEJ_0362	CAAGCAGAAGACGGCATACGAGatAGCTGCTAATGTGACTGGAGTTCAGACGTGTGCTCTTCCGATC	Barcode Primers	Bao_Barcode_Reverse3
KEJ_0363	CAAGCAGAAGACGGCATACGAGatCATAGAGAATGTGACTGGAGTTCAGACGTGTGCTCTTCCGATC	Barcode Primers	Bao_Barcode_Reverse4
KEJ_0364	CAAGCAGAAGACGGCATACGAGatCGTAGATCATGTGACTGGAGTTCAGACGTGTGCTCTTCCGATC	Barcode Primers	Bao_Barcode_Reverse5
KEJ_0365	CAAGCAGAAGACGGCATACGAGatCTCGTTACATGTGACTGGAGTTCAGACGTGTGCTCTTCCGATC	Barcode Primers	Bao_Barcode_Reverse6
KEJ_0366	CAAGCAGAAGACGGCATACGAGatGCGCACGTATGTGACTGGAGTTCAGACGTGTGCTCTTCCGATC	Barcode Primers	Bao_Barcode_Reverse7
KEJ_0367	CAAGCAGAAGACGGCATACGAGatGGTACTATATGTGACTGGAGTTCAGACGTGTGCTCTTCCGATC	Barcode Primers	Bao_Barcode_Reverse8
KEJ_0368	CAAGCAGAAGACGGCATACGAGatGTATACGCATGTGACTGGAGTTCAGACGTGTGCTCTTCCGATC	Barcode Primers	Bao_Barcode_Reverse9
KEJ_0369	CAAGCAGAAGACGGCATACGAGatTACGAGCAATGTGACTGGAGTTCAGACGTGTGCTCTTCCGATC	Barcode Primers	Bao_Barcode_Reverse10
KEJ_0370	CAAGCAGAAGACGGCATACGAGatTCAGCGTTATGTGACTGGAGTTCAGACGTGTGCTCTTCCGATC	Barcode Primers	Bao_Barcode_Reverse11
KEJ_0371	CAAGCAGAAGACGGCATACGAGatTCGCTACGATGTGACTGGAGTTCAGACGTGTGCTCTTCCGATC	Barcode Primers	Bao_Barcode_Reverse12
KEJ_0372	TCTACAGTCCGACGATCACTAACCTGGCAGTCCTTCTGG	Deep Sequencing Target PCR	BbsI Off Target 4	Tcerg1 - Intronic	259	345
KEJ_0373	GACGTGTGCTCTTCCGATCGGAAAGCCTGTGCACTGACC	Deep Sequencing Target PCR	BbsI Off Target 4	Tcerg1 - Intronic
KEJ_0379	TCTACAGTCCGACGATCATAGCTCAACCTACTGACCAGC	Deep Sequencing Target PCR	BbsI Off Target 5	None	278	364
KEJ_0380	GACGTGTGCTCTTCCGATCGAATCAGGTGTGCACTTTGCC	Deep Sequencing Target PCR	BbsI Off Target 5	None
KEJ_0383	TCTACAGTCCGACGATCAGAGGCTGGAGAGATGGCTCA	Deep Sequencing Target PCR	BbsI Off Target 6	None	344	430
KEJ_0384	GACGTGTGCTCTTCCGATCCCCTCACAGCCCTAGAATAGG	Deep Sequencing Target PCR	BbsI Off Target 6	None
KEJ_0385	TCTACAGTCCGACGATCACCATGAGGTCACCACTCCAA	Deep Sequencing Target PCR	BbsI Off Target 7	None	341	427
KEJ_0386	GACGTGTGCTCTTCCGATCAAGATGTTCCGCTGGGATCG	Deep Sequencing Target PCR	BbsI Off Target 7	None
KEJ_0391	TCTACAGTCCGACGATCACCTCTGCCACCCAAGTGCTG	Deep Sequencing Target PCR	BbsI Off Target 8	Ccm2 - Intronic	250	336
KEJ_0392	GACGTGTGCTCTTCCGATCCACCCTCAATCCCATCTCTTGG	Deep Sequencing Target PCR	BbsI Off Target 8	Ccm2 - Intronic
KEJ_0395	TCTACAGTCCGACGATCAGGATGTTGCCAAGTGTTTGTCA	Deep Sequencing Target PCR	BbsI Off Target 9	Ift43 - Intronic	274	360
KEJ_0396	GACGTGTGCTCTTCCGATCAGAGGGCATTAGATCCCCTGG	Deep Sequencing Target PCR	BbsI Off Target 9	Ift43 - Intronic
KEJ_0399	TCTACAGTCCGACGATCATGGCTCAGTGGTTAAGAACAGT	Deep Sequencing Target PCR	BbsI Off Target 10	Pnrc1 - Intronic	291	377
KEJ_0400	GACGTGTGCTCTTCCGATCGTATGTCTGTGCACCCTGTGC	Deep Sequencing Target PCR	BbsI Off Target 10	Pnrc1 - Intronic
RH_0001a	CTGGGCTCAAGATGAAGTCC	qPCR	Apob Upstream	Apob Exons 1-3	161	N/A
RH_0001b	TACAGTTGATCTTGGTGGCGC	qPCR	Apob Upstream	Apob Exons 1-3
RH_0002a	TAATGCCAGCCCTCAAGTCC	qPCR	Apob Downstream	Apob Exons 12-13	189	N/A
RH_0002b	GCAAGAGATAGGCAGCCAGTC	qPCR	Apob Downstream	Apob Exons 12-13
RH_0003a	TCCACCGCAACATCTACTGG	qPCR	Ldlr Upstream	Ldlr Exons 10-11	183	N/A
RH_0003b	CTTTCTTGATCTTGGCGGGTG	qPCR	Ldlr Upstream	Ldlr Exons 10-11
RH_0004a	AGCAGCCACATGGTATGAGG	qPCR	Ldlr Downstream	Ldlr Exons 16-17	186	N/A
RH_0004b	CATCCTGGCTTCGGCAAATG	qPCR	Ldlr Downstream	Ldlr Exons 16-17
mHMGCS for	GCCGTGAACTGGGTCGAA	qPCR	mHMGCS for	HMGCS (mouse)	77		PMID 11717426
mHMGCS rev	GCATATATAGCAATGTCTCCTGCAA	qPCR	mHMGCS rev	HMGCS (mouse)			PMID 11717426
RH_0005a	tgggtattgctggcctcttc	qPCR	mHMGCR for	upstream Hmgcr Exon 5	153
RH_0005b	actttgctaatgcactcgctc	qPCR	mHMGCR Rev	Hmgcr Exon 5
mSQLE For1	GAGACTGGGGACACCAAGGAGCTCCAC	qPCR	mSQLE For1	Squalene Epoxidase (mouse)	144
mSQLE Rev1	CTGTGGTGCATCCTTCATAAGGAAGCCAAC	qPCR	mSQLE Rev1	Squalene Epoxidase (mouse)
mLan14DM for1	GCCAAGTTTCAGGCGCAGGGATAG	qPCR	mLan14DM for1	Lanosterol 14 alpha demethylase (mouse)	97
mLan14DM rev1	CTCAGCTGGTTCTTTTGACAGCCTG	qPCR	mLan14DM rev1	Lanosterol 14 alpha demethylase (mouse)
mSREBP-1c for	GGAGCCATGGATTGCACATT	qPCR	mSREBP-1c for	SREBP-1c (mouse)	70		PMID 11717426
mSREBP-1c rev	GGCCCGGGAAGTCACTGT	qPCR	mSREBP-1c rev	SREBP-1c (mouse)			PMID 11717426
mACC1 for	TGACAGACTGATCGCAGAGAAAG	qPCR	mACC1 for	Acetyl CoA Carboxylase 1 (mouse)	75		PMID 11717426
mACC1 rev	TGGAGAGCCCCACACACA	qPCR	mACC1 rev	Acetyl CoA Carboxylase 1 (mouse)			PMID 11717426
mActb RT F1	TTGGGTATGGAATCCTGTGG	qPCR	mActb RT F1	Beta Actin (mouse)	147
mActb RT R1	CTTCTGCATCCTGTCAGCAA	qPCR	mActb RT R1	Beta Actin (mouse)
mFASN for	GCTGCGGAAACTTCAGGAAAT	qPCR	mFASN for	Fatty Acid Synthase (mouse)	84		PMID 11717426
mFASN rev	AGAGACGTGTCACTCCTGGACTT	qPCR	mFASN rev	Fatty Acid Synthase (mouse)			PMID 11717426
mSCD1 for	CCGGAGACCCCTTAGATCGA	qPCR	mSCD1 for	Stearoyl CoA desaturase (mouse)	89		PMID 11717426
mSCD1 rev	TAGCCTGTAAAAGATTTCTGCAAACC	qPCR	mSCD1 rev	Stearoyl CoA desaturase (mouse)			PMID 11717426
KEJ_0412	GAAATATGCCCAGGTGAAGC	qPCR	mAcox1 for	Acox1	118
KEJ_0413	CAGACTCTGAGCTGCACTTCC	qPCR	mAcox1 rev	Acox1
KEJ_0410	GCGTACGGCAATGGCTTTAT	qPCR	mPPARa for	PPARa	57		PMID: 17618855
KEJ_0411	GAACGGCTTCCTCAGGTTCTT	qPCR	mPPARa rev	PPARa			PMID: 17618855
KEJ_0418	CGATCCTCTTCAACCCAGATG	qPCR	mShp for	SHP	102		PMID: 20233723
KEJ_0419	AGGGCTCCAAGACTTCACACA	qPCR	mShp rev	SHP			PMID: 20233723
mAbca1 for	CGTTTCCGGGAAGTGTCCTA	qPCR	mAbca1 for	ABCA1 (mouse)	79		PMID: 15841208
mAbca1 rev	GCTAGAGATGACAAGGAGGATGGA	qPCR	mAbca1 rev	ABCA1 (mouse)			PMID: 15841208
mAbcg5 for	TCTTAGGCAGCTCAGGCTCAG	qPCR	mAbcg5 for	ABCG5 (mouse)	110
mAbcg5 rev	CAGCTCGCAGCCATTCACAAACAC	qPCR	mAbcg5 rev	ABCG5 (mouse)
mAbcg8 for	GCTCCTGTGGAACCCAGGAATC	qPCR	mAbcg8 for	ABCG8 (mouse)	127
mAbcg8 rev	GGAGATGAGCACCAGCCTGTTG	qPCR	mAbcg8 rev	ABCG8 (mouse)
KEJ_0414	AGCAACTAAACAACCTGCCAGTACTA	qPCR	mCyp7a1 for	Cyp7a1	82		PMID: 20233723
KEJ_0415	GTCCGGATATTCAAGGATGCA	qPCR	mCyp7a1 rev	Cyp7a1			PMID: 20233723
KEJ_0416	GCCTCACCTATGGGATCTTCA	qPCR	mCyp27a1 for	Cyp27a1	63		PMID: 20233723
KEJ_0417	TCAAAGCCTGACGCAGATG	qPCR	mCyp27a1 rev	Cyp27a1			PMID: 20233723
KEJ_0408	CCCTGCCATTGTTAAGACC	qPCR	mPGC1a for	PGC1a	161		PMID: 17618855
KEJ_0409	TGCTGCTGTTCCTGTTTTC	qPCR	mPGC1a rev	PGC1a			PMID: 17618855
