# Supplementary material for: Somatic genome editing with CRISPR/Cas9 generates and corrects a metabolic disease
Source: Sci Rep. 2017 Mar 16;7:44624. doi: 10.1038/srep44624 (PMC5353616; doi:10.1038/srep44624)
Supplement: Supplementary Dataset 2 [file srep44624-s3.xls]

## Sheet: Per_Mouse
Somatic genome editing with CRISPR/Cas9 generates and
corrects a metabolic disease
Kelsey E. Jarretta,b, Ciaran M. Leec, Yi-Hsien Yeha, Rachel H. Hsua, Rajat Guptaa, Min Zhanga, Perla J. Rodriguezb,d, Chang Seok Leea, Baiba K. Gillardd,e, Karl-Dimiter Bissigf, Henry J. Pownalld,e, James F. Martina,g, Gang Baoc, William R. Lagora,b*
aDepartment of Molecular Physiology and Biophysics, Baylor College of Medicine, Houston, TX 77030, USA.
bIntegrative Molecular and Biomedical Sciences Graduate Program, Baylor College of Medicine, Houston, TX 77030, USA
cDepartment of Bioengineering, Rice University, Houston, TX 77030, USA
dHouston Methodist Research Institute, Houston, TX 77030, USA
eWeill Cornell Medicine, Houston, TX 77030, USA
fCenter for Cell and Gene Therapy, Department of Molecular and Cellular Biology, Baylor College of Medicine, Houston, Texas 77030, USA
gTexas Heart Institute, Houston, TX 77030, USA
Supplementary Table 2
Deep sequencing data for on- and off-target editing events
Off target sites were determined using COSMID, and the top sites were chosen for analysis.
Bases differing from the true gRNA sequence are highlighted in Red.
Insertions are highlighted in green
				Indel Frequency
				BbsI				BbsI+Ldlr				Ldlr+Apob
Target ID	gRNA Target Sequence	Chromosomal Position	Associated Gene	Mouse 1	Mouse 2	Mouse 3	Mouse 4	Mouse 1	Mouse 2	Mouse 3	Mouse 4	Mouse 1	Mouse 2	Mouse 3	Mouse 4
LDLR	TGCTGCTGGCCAAGGACATG	Chr9:21744350-21744372	Ldlr Exon 14	0.477042	0.710807	0.224863	0.816324	67.6319	42.5871	36.1716	45.4902	62.9063	36.38	61.6342	81.6635
LDLR_OT1	GGGCGCTGGACAAGGACATG	Chr5:139688688-139688710	None	0.0493941	0.0669568	0.0605612	0.0572992	0.0770965	0.0485343	0.0577876	0.0676194	0.0704737	0.0620758	0.0513025	0.0636068
LDLR_OT2	AGCTGATGGCTAAGGACATG	Chr14:87865467-87865489	None	0.0182424	0.0123862	0.0283161	0.0139667	0.00903636	0.0214328	0.0163971	0.0162247	0.0126787	0.0266156	0.0183925	0.0197053
LDLR_OT3	AGGGGCTGGCAAAGGACATG	Chr1:129950013-129950035	Thsd7b - Intronic	0.0233331	0.0251275	0.0265146	0.0234214	0.00990982	0.0184026	0.0171659	0.0189149	0.0160179	0.0148821	0.00715154	0.020816
LDLR_OT4	AGCTACTGCACAAGGACATG	Chr4:40151086-40151108	Aco1 - Intronic	0.00504407	0.00856311	0.0135086	0.00884877	0.00905436	0.00563497	0.0130834	0	0.0103183	0.00165046	0	0
LDLR_OT5	TACTGTTGGCTAAGGACATG	Chr7:43955053-43955075	Intergenic near KlbI	0.0445244	0.0249889	0.0242474	0.0312782	0.0383103	0.0419287	0.0402022	0.0471575	0.177231	0.0294227	#	0.029126
LDLR_OT6	CACTGCAGGCAAAGGACATG	Chr6:33725308-33725330	Ecc4 - Intronic	0.1422	0.0800512	0.0917104	0.18315	0.102971	0.0932836	0.129145	0.19327	0.165999	0.106728	#	0.180587
LDLR_OT7	GGCTGCTGGCAGAGGACATG	Chr3:88545515-88545537	Rab25 - Intronic	0	0	0	0	0	0	0	0	0	0	#	0
LDLR_OT8	AGCTGATGGCCAATGACATG	Chr8:86015506-86015528	Phkb - Intronic	0.0124116	0.0180734	0	0.0124688	0.0880153	0.011012	0.0096043	0	0.0178094	0.021395	#	0.010321
LDLR_OT9	TGCTGCTGGCCTTGGACATG	Chr2:10044641-10044663	Taf3 - Intronic	1.6118	1.65246	1.6508	1.66348	1.64688	1.63114	1.71895	1.61477	1.74855	1.59414	#	1.74842
LDLR_OT10	TGCTGCTGGCCAATGACCTG	Chr2:30356199-30356221	Enfb2 - Intronic	0.0639879	0.0767641	0.050508	0.0611205	0.0675593	0.0585244	0.0609676	0.0647866	0.0771863	0.0680166	0.0647268	0.0613107
LDLR_OT11	GTGTGCTGGCCAGGGACATG	Chr11:68178990-68179011	Stx8 - Intronic	0.0511539	0.0353709	0.0455008	0.0379064	2.86651	2.19458	2.69297	3.2194	9.68005	6.5685	3.19103	7.06203
APOB	TCAAGCTGGCCATTCCTGAA	Chr12:7983037-7983059	ApoB Exon 5	0	0	0	0	0	0	0	0	72.89	42	85.89	95.78
APOB_OT1	GCCAGGTGGCCATTCCTGAA	Chr16:83121241-83121263	None	0.0219713	0.0225561	0.0384369	0.0434028	0.027499	0.0364378	0.0239284	0.0396296	0.0185191	0.0343395	0.0195663	0.0235936
APOB_OT2	ACATGATTGCCATTCCTGAA	Chr9:67280889-67280911	Tln2 - Intronic	0.00890789	0.0165711	0.0153875	0.0179646	0.0156868	0.00656426	0.00510269	0.0137265	0.0219111	0.0146742	0.0126576	0.018042
APOB_OT3	CCAATGCTGGCTATTCCTGAA	Chr15:27239644-27239666	None	0.0128999	0.0321543	0	0.0233836	0	0	0.00702247	0.00683527	0.0233173	0.0069633	0.0177968	0
APOB_OT4	GGAACCTGGCCCTTCCTGAA	Chr12:74034100-74034122	Syt16 - Intronic	0.0530363	0.0207211	0.0192474	0.0313873	0.105469	0.0319932	0.0278345	0.045106	0.0549511	0.0577701	0.059453	0.0897465
APOB_OT5	CCAAGATGGCCATGCCTGAA	Chr5:112688838-112688860	Intergenic near Myo18b	0.00906038	0.00712844	0.00927958	0.00975252	0.0174827	0.0085832	0.00573865	0.00560397	0.00680885	0.00327157	0.00607101	0.00434171
APOB_OT6	GCAAGCT^GCCTTTCCTGAA	Chr5:29476693-29476714	Msnx1 - Intronic	0.0131704	0.0305388	0.0182352	0.0215936	0.0187939	0.0238341	0.0162463	0.0165782	0.0231809	0.0195263	0.0265319	0.0277409
APOB_OT7	ACAAGGTGCCCATCCCTGAA	Chr8:19503032-19503054	None	0.0197623	0.0093423	0.0113907	0.0100612	0.00359682	0.0112962	0.0110155	0.017313	0.0140969	0.0107464	0.0136767	0.0132706
APOB_OT8	GGAACCTGGCCATTTCTGAA	Chr2:127572741-127572763	None	0.0146979	0.0186015	0.0182122	0.0171409	0.00334773	0.00591139	0.00680689	0	0.0152343	0.0143436	0.0129572	0.0182036
APOB_OT9	CCAAGCTAGCAATGCCTGAA	Chr9:123610357-123610379	Slc6a20b - Exon 3	0.0138192	0.0178705	0.0299181	0.0204343	0.0163921	0.0141888	0.0238348	0.0171072	0.0190208	0.0165965	0.0202147	0.0302502
APOB_OT10	GCAAGCTAGCCATTCCTGCA	Chr7:125827197-125827219	D430042O09-Rik002 - Intronic	0.0155877	0.0130673	0.00640492	0.00721631	0.0165614	0.00444504	0.00976467	0.00378208	0.078656	0.0466853	0.00790467	0.00527547
BBSI_OT1	AGGTCTTCTAGAAGACCT	Chr18:42553762-42553782	Tcerg1 - Intronic	7.84577	2.56647	5.37876	7.9917	4.74138	3.62928	3.16564	5.6935	0.0093791	0.0139593	0.0152695	0.009051
BBSI_OT2	TGGTCTTCCAGAAGACCT	Chr1:42913949-42913969	None	13.913	3.52941	10	18.5841	6.83761	7.46269	2.05479	11.3821	0	0.943396	0	0
BBSI_OT3	TGGTCTTCCAGAAGACCT	Chr12:45424340-45424360	None	2.04073	0.0305932	1.02737	2.12239	2.65768	1.16292	1.27055	1.51652	0.013522	0.0196899	0.0157936	0.0138903
BBSI_OT4	TGGTCTTCCAGAAGACCT	Chr2:59931685-59931705	Baz2b - Intronic	26.0532	18.9734	21.9113	23.5224	23.0524	14.1208	14.6888	21.0044	0.104887	0.046984	0.0250288	0.0206209
BBSI_OT5	TGGTCTTCCAGAAGACCT	Chr16:69499385-69499405	None	3.38901	0.179017	1.74784	2.71305	1.92226	1.94901	1.73423	2.74582	0.013729	0.011631	0.0108863	0.0173111
BBSI_OT6	TGGTCTTCCAGAAGACCT	Chr3:69763455-69763475	None	34.96	26.2359	27.0449	32.3093	32.9253	22.0695	20.5624	27.5514	0.0527485	0.0584681	0.0857224	0.0512683
BBSI_OT7	AGGTCTTCTAGAAGACCT	Chr11:6571651-6571671	Ccm2 - Intronic	17.9648	5.77242	12.9313	17.8217	11.3906	8.90902	9.0566	12.8874	0.0425483	0.014355	0.0287659	0.056899
BBSI_OT8	GGCTCTTCCAGAAGACCT	Chr4:11856438-11856458	None	0	0	0	0	0	0	0	0	0	0	0	0
BBSI_OT9	GGCTCTTCCAGAAGACCT	Chr12:86110736-86110756	Ift43 - Intronic	0.0850973	0	0.0148622	0.195449	0.0132456	0.00731395	0.0100922	0.0403288	0.00905715	0.0193416	0.009184	0.00775825
BBSI_OT10	GGCTCTTG^AGAAGACCT	Chr4:33255690-33255709	Pnrc1 - Intronic	0.0477555	0.0381567	0.0719683	0.0461507	0.0510777	0.0447384	0.0351162	0.0496343	0.0687697	0.0677277	0.035152	0.0496553
	# - Insufficient reads for analysis
