# Supplementary material for: Somatic genome editing with CRISPR/Cas9 generates and corrects a metabolic disease
Source: Sci Rep. 2017 Mar 16;7:44624. doi: 10.1038/srep44624 (PMC5353616; doi:10.1038/srep44624)
Supplement: Supplementary Dataset 3 [file srep44624-s4.xls]

## Sheet: Sheet1
Somatic genome editing with CRISPR/Cas9 generates and
corrects a metabolic disease
Kelsey E. Jarretta,b, Ciaran M. Leec, Yi-Hsien Yeha, Rachel H. Hsua, Rajat Guptaa, Min Zhanga, Perla J. Rodriguezb,d, Chang Seok Leea, Baiba K. Gillardd,e, Karl-Dimiter Bissigf, Henry J. Pownalld,e, James F. Martina,g, Gang Baoc, William R. Lagora,b*
aDepartment of Molecular Physiology and Biophysics, Baylor College of Medicine, Houston, TX 77030, USA.
bIntegrative Molecular and Biomedical Sciences Graduate Program, Baylor College of Medicine, Houston, TX 77030, USA
cDepartment of Bioengineering, Rice University, Houston, TX 77030, USA
dHouston Methodist Research Institute, Houston, TX 77030, USA
eWeill Cornell Medicine, Houston, TX 77030, USA
fCenter for Cell and Gene Therapy, Department of Molecular and Cellular Biology, Baylor College of Medicine, Houston, Texas 77030, USA
gTexas Heart Institute, Houston, TX 77030, USA
Supplementary Table 3
Antibodies used in this study
Antibody	Primary or Secondary	Host animal	Western Blot Concentration	IHC Concentration	Company	Catalog Number
GAPDH	Primary	Goat	1:500		Santa Cruz	sc-20357
eIF2⍺	Primary	Rabbit	1:1000		Cell Signalling	#9722
BIP/GRP78	Primary	Rabbit	1:1000		Cell Signalling	#3177
CHOP	Primary	Mouse	1:1000		Cell Signalling	#2895
ATF6	Primary	Mouse	1:1000		Enzo Life Sciences	ALX-804-381-C100
XBP1	Primary	Rabbit	1:1000		Thermo Scientific	PA5-20218
GRP94	Primary	Rabbit	1:1000		Cell Signalling	#2104
Phospho-eIF2⍺ (ser51)	Primary	Rabbit	1:1000		Cell Signalling	#3597
ATF4	Primary	Rabbit	1:500		Santa Cruz	sc-200
Beta Tubulin (E7)	Primary	Mouse	1:1000		University of Iowa- Developmental Studies Hybridoma Bank	E7
LDLR	Primary	Rabbit	1:5000		Gift of Gene C. Ness	PMID: 7979399
ApoB	Primary	Rabbit	1:1000		Meridian Life Sciences	K23300R
PLIN2	Primary	Rabbit	1:1000	1:200	Novus Biologicals	NB11040877
Goat anti-rabbit 680 nm	Secondary	Goat	1:15,000		Rockland Antibodies	611-144-002-0.5
Goat anti-mouse 800 nm	Secondary	Goat	1:15,000		Rockland Antibodies	610-145-002-0.5
Donkey anti-goat 680 nm	Secondary	Donkey	1:15,000		Rockland Antibodies	604-744-002-0.5
Goat anti-rabbit Alexa Fluor 594	Secondary	Goat		2 drops per mL	Molecular Probes	R37117
